# Supplementary material for: Recommendation of premarital genetic screening in the Syrian Jewish community based on mutation carrier frequencies within Syrian Jewish cohorts
Source: Mol Genet Genomic Med. 2021 Jul 20;9(8):e1756. doi: 10.1002/mgg3.1756 (PMC8404236; doi:10.1002/mgg3.1756)
Supplement: Supplementary file 1 — Table S1 [file MGG3-9-e1756-s001.xlsx]

## Sheet: Table S1
Gene	OMIM Gene	Phenotype	Nucleotide change †	Amino acid change ‡	rsID	Chromosome	Position (hg38)	Ref	Alt	Citation (PMID)
ABCA4	601691	Cone rod dystrophy 3	NM_000350.3:c.5318C>T	NP_000341.2:p.Ala1773Val	rs760549861	chr1	94014685	G	A	29706639
ABCA4	601691	Cone rod dystrophy 3	NM_000350.3:c.5169C>G	NP_000341.2:p.Tyr1723Ter	rs1437993640	chr1	94019609	G	C	29706639
ABCA4	601691	Cone rod dystrophy 3	NM_000350.3:c.4919G>A	NP_000341.2:p.Arg1640Gln	rs61751403	chr1	94021339	C	T	29706639
ABCA4	601691	Cone rod dystrophy 3	NM_000350.3:c.4457C>T	NP_000341.2:p.Pro1486Leu	rs61750145	chr1	94029527	G	A	29706639
ATP6V1B1	192132	Renal tubular acidosis, ATP6V1B1 related	NM_001692.4:c.1037C>G	NP_001683.2:p.Pro346Arg	rs781838938	chr2	70963289	C	G	21849803
CAPN3	114240	Muscular dystrophy, limb-girdle, type 2A	NM_000070.3:c.1469G>A	NP_000061.1:p.Arg490Gln	rs121434548	chr15	42401755	G	A	INGD §
DSG1	125670	Erythroderma, congenital, with palmoplantar keratoderma, hypotrichosis, and hyper-IGE	NM_001942.4:c.395C>G	NP_001933:p.Ser132Ter	N/A	chr18	31329914	C	G	INGD §
EYS	612424	Retinitis pigmentosa 25	NM_001142800.2:c.8153_8154CA	NP_001136272.1:p.His2719fs	rs764229134	chr6	63726596	GTG	G	INGD §
IVD	607036	Isovarelic acidemia	NM_002225.3:c.466C>T	NP_001341530.1:p.Leu156Val	rs551911271	chr15	40411260	C	G	INGD §
KCTD7	611725	Epilepsy, progressive myoclonic 3, with or without intracellular inclusions	NM_153033.4:c.334C>T	NP_694578.1:p.Arg112Cys	rs769991459	chr7	66638272	C	T	30295347
LCA5	611408	Leber congenital amaurosis 5	NM_001122769.3:c.1714C>T	NP_001116241 :p.Gln572Ter	N/A	chr6	79487384	G	A	29706639
OAT	613349	Gyrate atrophy of the choroid and retina	NM_000274.3:c.159del	NP_000265.1:p.His53GlnfsTer8	rs386833599	chr10	124412013	TG	T	1737786
PIGC	601730	Epilepsy and intellectual disability	NM_153747.2:c.635T>C	NP_714969.1:p.Leu212Pro	rs1553259602	chr1	172441988	A	G	27694521
VSX2	142993	Microphthalmia with coloboma 3	4-KB DEL, EXON 3	N/A	N/A	chr14	?	N/A	N/A	15257456
Table S1. Disease-causing variants for which carrier state was identified in at least one Syrian Jewish individual according to scientific literature or the Israeli National Genetic Database. Variants are sorted alphabetically according to gene name.
Abbreviations: N/A, not applicable; INGD, Israeli National Genetic Database
† Genbank transcript accession number:nucleotide change
‡ Genbank protein accession number:amino acid change (where relevant)
§ The INGD database, located at: https://medicine.ekmd.huji.ac.il/En/INGD/Pages/default.aspx
